# Supplementary material for: Hepatocellular Carcinoma Incidences and Risk Factors in Hepatitis C Patients: Interferon versus Direct-Acting Agents
Source: Viruses. 2024 Sep 18;16(9):1485. doi: 10.3390/v16091485 (PMC11440110; doi:10.3390/v16091485)
Supplement: Supplementary file 1 [file viruses-16-01485-s001.zip]

Archive with 5 entries (5 files):
- supplementary figure 1.tif
- Supplementary figure 2.tif
- Supplementary figure 3.tif
- Supplementary figure 4.tif
- Supplementary table_20240813.pdf
